# Supplementary material for: Characterization of Breast Cancer Aggressiveness by Cell Mechanics
Source: Int J Mol Sci. 2023 Jul 30;24(15):12208. doi: 10.3390/ijms241512208 (PMC10418463; doi:10.3390/ijms241512208)
Supplement: Supplementary file 1 [file ijms-24-12208-s001.zip]

Archive with 1 entries (1 files):
- ijms-2494401-supplementary.pdf
